# Supplementary material for: Spatiotemporal Patterns in pCO2 and Nutrient Concentration: Implications for the CO2 Variations in a Eutrophic Lake
Source: Int J Environ Res Public Health. 2022 Sep 25;19(19):12150. doi: 10.3390/ijerph191912150 (PMC9564908; doi:10.3390/ijerph191912150)
Supplement: Supplementary file 1 [file ijerph-19-12150-s001.zip]

Archive with 1 entries (1 files):
- ijerph-1881183-supplementary.pdf
